# Supplementary material for: Mitochondrial DNA Together with miR-142-3p in Plasma Can Predict Unfavorable Outcomes in Patients after Acute Myocardial Infarction
Source: Int J Mol Sci. 2022 Sep 1;23(17):9947. doi: 10.3390/ijms23179947 (PMC9456000; doi:10.3390/ijms23179947)
Supplement: Supplementary file 1 [file ijms-23-09947-s001.zip]

Archive with 1 entries (1 files):
- ijms-1893834-supplementary.pdf
